# Supplementary material for: Bioinformatics analysis of long non-coding RNA-associated competing endogenous RNA network in schizophrenia
Source: Sci Rep. 2021 Dec 24;11:24413. doi: 10.1038/s41598-021-03993-3 (PMC8709859; doi:10.1038/s41598-021-03993-3)
Supplement: Supplementary file 3 — Supplementary Table 2. [file 41598_2021_3993_MOESM3_ESM.txt]

Table S2 Differentially expressed genes in hippocampus region with |log2 fold change | > 0.69 and adjusted P value < 0.001
PROBEID	logFC	AveExpr	t	adj.P.Val	B	SYMBOL
202917_s_at	3.699997408	5.941890692	10.77385584	2.70E-10	19.225348	S100A8
216834_at	2.991365787	6.135878841	8.774863327	1.33E-08	13.9099062	RGS1
202912_at	2.939463706	6.685253575	13.54976691	9.47E-12	25.71136733	ADM
203645_s_at	2.7083709	5.625643417	12.5849505	1.54E-11	23.57114082	CD163
202376_at	2.410176233	6.981257385	7.590221144	1.89E-07	10.51630266	SERPINA3
209395_at	2.002311557	7.861085938	8.481429961	2.52E-08	13.08488569	CHI3L1
218507_at	1.897194677	7.517839443	7.665896633	1.60E-07	10.73780882	HILPDA
211429_s_at	1.875484681	5.277565499	10.35272475	5.26E-10	18.15096409	SERPINA1
220491_at	1.864939971	5.704728585	7.764252429	1.27E-07	11.02481743	HAMP
203240_at	1.862030077	5.584640078	10.30068806	5.77E-10	18.01651149	FCGBP
208894_at	1.839335549	7.469029853	8.473390837	2.56E-08	13.06213117	HLA-DRA
204174_at	1.839227433	6.245627564	10.11734182	8.28E-10	17.53980595	ALOX5AP
203305_at	1.793171884	6.047030393	11.40166126	8.51E-11	20.78178798	F13A1
225207_at	1.76570388	8.467829368	12.29163397	1.93E-11	22.89694719	PDK4
202953_at	1.76530895	6.178201375	7.308041656	3.58E-07	9.685401233	C1QB
209047_at	1.759968337	8.09695326	12.3875199	1.73E-11	23.11857461	AQP1
212063_at	1.70670427	6.766480316	8.586253924	2.11E-08	13.38085308	CD44
227629_at	1.657092257	5.003898154	6.970562643	8.36E-07	8.682382325	PRLR
219059_s_at	1.647637944	5.80440253	11.69636564	5.67E-11	21.49392749	LYVE1
225353_s_at	1.629137414	7.166711233	7.700007349	1.46E-07	10.8374606	C1QC
228532_at	1.571747383	5.980520006	9.369403474	3.57E-09	15.54737805	C1orf162
211990_at	1.56298346	8.733684117	7.210211274	4.57E-07	9.39561782	HLA-DPA1
202878_s_at	1.544044963	5.589777366	8.542440527	2.31E-08	13.25731361	CD93
210423_s_at	1.495131818	5.429080991	10.32572906	5.52E-10	18.08125914	SLC11A1
202957_at	1.492746084	5.461549558	9.576409572	2.39E-09	16.10645145	HCLS1
201743_at	1.484672281	6.334406933	7.431724095	2.73E-07	10.05052688	CD14
215193_x_at	1.457758781	7.408738607	9.302861214	4.03E-09	15.36643653	HLA-DRB1//HLA-DQB1//HLA-DRB3//HLA-DRB4
204563_at	1.414725665	5.159398633	10.4886378	4.27E-10	18.50037524	SELL
243296_at	1.412476852	6.717333731	8.913485276	9.34E-09	14.29584162	NAMPT
202546_at	1.410439523	5.475898516	9.317650829	3.91E-09	15.40670376	VAMP8
204232_at	1.408980355	6.9568749	8.374183918	3.30E-08	12.78067544	FCER1G
209875_s_at	1.408710295	11.00920172	7.511305934	2.27E-07	10.28470096	SPP1
201160_s_at	1.39699439	8.228830403	7.375950106	3.10E-07	9.886050157	YBX3
209312_x_at	1.396663916	8.367154786	9.240831494	4.69E-09	15.19723121	HLA-DRB1//HLA-DQB1//HLA-DRB4//HLA-DRB5
201859_at	1.377123331	9.520306649	8.322567676	3.60E-08	12.63376316	SRGN
204007_at	1.374529223	5.264321669	11.31511242	9.52E-11	20.57041456	FCGR3B
209230_s_at	1.329196311	7.222776913	9.648884053	2.07E-09	16.30081462	NUPR1
209728_at	1.305721757	6.433149779	7.568845563	2.00E-07	10.45363032	HLA-DRB4
210512_s_at	1.305015404	8.983370881	7.265097095	4.00E-07	9.558298581	VEGFA
204834_at	1.290279917	5.33527324	10.56059295	3.86E-10	18.6843294	FGL2
217911_s_at	1.287343161	9.348136294	8.12217433	5.88E-08	12.06038113	BAG3
230077_at	1.284940747	6.544860647	9.167295625	5.52E-09	14.99597428	SDHAP1//SDHA//LOC220729//SDHAP2
210519_s_at	1.280085592	8.14710089	10.75324562	2.70E-10	19.17333603	NQO1
221031_s_at	1.271898366	9.154360949	10.2668752	6.17E-10	17.92894557	APOLD1
207574_s_at	1.2556227	8.634094062	7.216179271	4.51E-07	9.413319495	GADD45B
208078_s_at	1.253388595	7.496070976	7.02814547	7.23E-07	8.854173184	ZEB1//SIK1
209122_at	1.251793785	7.077973663	8.975714599	8.17E-09	14.4682828	PLIN2
220532_s_at	1.251504186	7.212304831	10.46066175	4.37E-10	18.42866143	TMEM176B
209189_at	1.250077469	8.529229587	4.605975303	0.000321614	1.574335025	FOS
214511_x_at	1.24027018	5.308413134	5.97056753	9.87E-06	5.669582303	FCGR1B
201010_s_at	1.237580905	9.291188354	12.51766744	1.54E-11	23.4174769	TXNIP
201531_at	1.236905953	8.500203787	6.937461418	9.06E-07	8.583517139	ZFP36
229259_at	1.225930373	6.805340093	9.396021009	3.43E-09	15.61958975	GFAP
202803_s_at	1.225258221	6.054174641	6.470568276	2.82E-06	7.181496589	ITGB2
201798_s_at	1.21792117	6.504134448	8.506993984	2.45E-08	13.15719087	MYOF
229635_at	1.216847788	5.726571454	6.342849202	3.89E-06	6.7960019	LINC01094
213418_at	1.212515082	5.945124319	4.971124456	0.000125365	2.655727457	HSPA6
223660_at	1.208248604	6.035072991	6.064852675	7.72E-06	5.955114577	ADORA3
206932_at	1.204894541	5.87543905	5.357419481	4.65E-05	3.814899609	CH25H
208018_s_at	1.202358573	5.494811684	10.36205805	5.26E-10	18.17504002	HCK
201315_x_at	1.194637116	9.669270801	9.723998333	1.82E-09	16.50150219	IFITM2
228221_at	1.191252978	5.481969513	9.770918969	1.62E-09	16.62647217	SLC44A3
223333_s_at	1.19086067	5.844660065	7.952437151	8.31E-08	11.57106576	ANGPTL4
201141_at	1.189941113	7.656228796	5.731728519	1.80E-05	4.946207062	GPNMB
244353_s_at	1.173255249	6.82963823	13.23030005	9.75E-12	25.01563085	SLC2A12
223620_at	1.173176615	6.094986522	5.032010999	0.000107345	2.837589277	GPR34
213397_x_at	1.17013513	5.513530055	9.341536898	3.77E-09	15.47167568	ANG//RNASE4
212203_x_at	1.167438575	10.80443998	10.04087046	9.25E-10	17.33960969	IFITM3
204924_at	1.165351578	5.738399156	9.05321922	6.98E-09	14.6823443	TLR2
201041_s_at	1.163736688	10.25570143	6.789942377	1.30E-06	8.14197516	DUSP1
204670_x_at	1.163380719	8.358151649	9.035153382	7.28E-09	14.63251841	HLA-DRB5//HLA-DRB1//HLA-DRB4
228758_at	1.159531699	7.379807629	8.568503209	2.19E-08	13.33083077	BCL6
204595_s_at	1.148560487	5.467684302	8.704548612	1.58E-08	13.71319996	STC1
203508_at	1.139145332	6.163169859	8.319498428	3.60E-08	12.62501721	TNFRSF1B
201601_x_at	1.138545509	9.487207108	8.335601713	3.50E-08	12.67089157	IFITM1//IFITM2
202902_s_at	1.135691549	5.988932303	8.385794299	3.21E-08	12.81367689	CTSS
213800_at	1.130562788	5.474387032	9.091328373	6.51E-09	14.78730901	CFH
205572_at	1.118722795	5.452580973	10.0216322	9.57E-10	17.2891187	ANGPT2
201761_at	1.112376817	6.25645149	6.698469437	1.60E-06	7.867469472	MTHFD2
216950_s_at	1.108671715	6.005811129	6.317398111	4.13E-06	6.719108163	FCGR1A//FCGR1B//FCGR1CP
209732_at	1.106514774	6.428848491	6.812669401	1.22E-06	8.210095783	CLEC2B
204560_at	1.098805527	5.626186199	10.61559407	3.54E-10	18.82445912	FKBP5
1553292_s_at	1.094915071	7.749909609	10.49108776	4.27E-10	18.50665034	RSKR
224917_at	1.092099919	6.791935167	6.251605203	4.85E-06	6.520233092	VMP1//MIR21
201506_at	1.08165182	6.240323092	7.059748024	6.64E-07	8.948347254	TGFBI
201721_s_at	1.079229829	8.159962592	5.532906694	2.98E-05	4.344670764	LAPTM5
201348_at	1.071715553	9.171147315	6.203310443	5.47E-06	6.374168923	GPX3
217967_s_at	1.061619902	5.581537527	8.357846965	3.41E-08	12.73421141	NIBAN1
215867_x_at	1.05889522	8.324297399	6.221289897	5.23E-06	6.428553943	CA12
214428_x_at	1.057629754	7.944071223	6.538104422	2.37E-06	7.385054861	C4A//C4B//C4B_2
1552807_a_at	1.057174926	6.533161118	7.717163392	1.40E-07	10.8875349	SIGLEC10
202581_at	1.050460995	10.39747153	5.626797733	2.36E-05	4.628610515	HSPA1B//HSPA1A
200660_at	1.045116483	6.725812614	7.532926577	2.17E-07	10.34821485	S100A11
208808_s_at	1.039245485	8.49856881	10.14513903	8.00E-10	17.61237741	HMGB2
202284_s_at	1.039017026	7.677524211	6.920628128	9.45E-07	8.53320967	CDKN1A
213603_s_at	1.036383158	5.657028944	9.562079545	2.40E-09	16.06793642	RAC2
209283_at	1.034619872	12.07477338	8.113965976	5.95E-08	12.03679414	CRYAB
214022_s_at	1.028027918	9.754519775	8.148878484	5.56E-08	12.13706229	IFITM1
203416_at	1.021649805	7.500847343	7.221203648	4.47E-07	9.428219932	CD53
226459_at	1.021444839	6.262916107	7.763145115	1.27E-07	11.02159187	PIK3AP1
204545_at	1.00709921	6.844603532	9.325420931	3.90E-09	15.42784743	PEX6
209933_s_at	1.005147234	6.01091734	6.776192578	1.33E-06	8.100746112	CD300A
202672_s_at	1.004262504	7.201793596	5.437094698	3.79E-05	4.055251695	ATF3
218854_at	1.003314471	6.529217318	8.668908146	1.71E-08	13.61325487	DSE
209191_at	1.001948215	6.983416433	7.919352734	8.92E-08	11.47531198	TUBB6
234989_at	0.999100461	9.80524548	7.927276933	8.78E-08	11.49825748	NEAT1//MIR612
236361_at	0.994493153	8.183696015	8.671030671	1.71E-08	13.61921149	GALNT15
212977_at	0.991355565	6.871840913	7.813268134	1.14E-07	11.16746676	ACKR3
1555229_a_at	0.990804605	4.452270525	8.487532502	2.51E-08	13.10215344	C1S
235428_at	0.990739568	5.652341584	9.401106873	3.43E-09	15.63337652	MINCR
210895_s_at	0.986347759	4.758263893	7.950248693	8.31E-08	11.56473563	CD86
202430_s_at	0.976009717	6.253554392	6.527935983	2.44E-06	7.354420405	PLSCR1
207469_s_at	0.969560901	7.236441514	9.911300822	1.16E-09	16.99857039	PIR
223640_at	0.955143011	5.952292326	13.03424225	1.02E-11	24.58237042	HCST
205786_s_at	0.948750804	5.753624994	7.240692245	4.27E-07	9.485995259	ITGAM
226879_at	0.945085504	7.681353552	10.06813626	8.92E-10	17.41108184	HVCN1
207038_at	0.943995397	5.685446725	9.284213312	4.20E-09	15.31562269	SLC16A6
212067_s_at	0.941833034	6.983166807	7.068166857	6.52E-07	8.973421784	C1R
235888_at	0.940905663	5.829696465	7.430379225	2.73E-07	10.04656432	GUSBP1//GUSBP4
213095_x_at	0.937557993	7.549625502	7.659687923	1.62E-07	10.71965763	AIF1
204955_at	0.930379557	6.79945198	5.915593253	1.14E-05	5.50306825	SRPX
203665_at	0.929307285	5.509728144	7.996200407	7.58E-08	11.69753862	HMOX1
224918_x_at	0.928484164	10.07422142	7.604018929	1.83E-07	10.55673284	MGST1
201136_at	0.927928706	6.413644117	12.49314379	1.54E-11	23.36132304	PLP2
1558487_a_at	0.927571428	8.279411697	10.94250174	1.96E-10	19.64874975	TMED4
202037_s_at	0.927310729	7.319904548	5.059450708	1.00E-04	2.919667603	SFRP1
244050_at	0.925928577	6.087052192	9.387611071	3.44E-09	15.59678442	HACD4
219202_at	0.924797192	5.791980558	8.05272179	6.71E-08	11.86056157	RHBDF2
209970_x_at	0.923792973	5.264322938	9.116566377	6.18E-09	14.85671698	CASP1
217767_at	0.922131862	8.310543709	4.382501263	0.000572991	0.922487716	C3
205859_at	0.919708961	6.012686556	7.462629889	2.54E-07	10.14154122	LY86
218454_at	0.914298867	5.778659544	9.62632172	2.18E-09	16.24038322	PLBD1
208306_x_at	0.913048395	8.639229858	8.616579282	1.95E-08	13.46621988	HLA-DRB4//HLA-DRB1
201042_at	0.912149301	7.706295846	7.999344234	7.55E-08	11.70661578	TGM2
201695_s_at	0.911780101	6.935132837	8.092629747	6.22E-08	11.9754473	PNP
217546_at	0.90950508	9.057094252	5.997457502	9.22E-06	5.751024514	MT1M
230252_at	0.90832274	5.941749731	7.119430044	5.72E-07	9.125981361	LPAR5
213160_at	0.906570646	4.75370768	7.352109245	3.19E-07	9.815655583	DOCK2
214290_s_at	0.905103423	7.946919276	7.457510706	2.55E-07	10.12647206	H2AC18//H2AC19
213620_s_at	0.902340826	8.088097267	9.495480534	2.77E-09	15.8885717	PRR29//ICAM2
202948_at	0.90180004	5.833976866	4.5243272	0.000398377	1.33516365	IL1R1
215071_s_at	0.899888889	8.270919307	7.801308238	1.16E-07	11.13268386	H2AC6
210845_s_at	0.898225718	6.093634825	10.71494375	2.83E-10	19.07652213	PLAUR
203028_s_at	0.89788236	7.381374122	8.521188954	2.42E-08	13.1973049	CYBA
201502_s_at	0.891611327	9.035864689	9.653817357	2.07E-09	16.31401884	NFKBIA
1552701_a_at	0.883195099	4.642406961	6.392540676	3.41E-06	6.94606345	CARD16
200798_x_at	0.879315479	7.416007547	8.248940151	4.32E-08	12.42364688	MCL1
209160_at	0.876050334	7.673157697	7.610276903	1.81E-07	10.57506359	AKR1C3
214655_at	0.867517771	6.743657536	7.385648146	3.04E-07	9.914670408	GPR6
223405_at	0.867008039	7.866119379	8.995069493	7.80E-09	14.52181326	NPL
201368_at	0.865902862	8.918698968	7.827850293	1.11E-07	11.20985513	ZFP36L2
209906_at	0.862493357	6.688905981	7.148548681	5.38E-07	9.212543692	C3AR1
202644_s_at	0.859887614	6.077689238	10.00633467	9.73E-10	17.24893384	TNFAIP3
201162_at	0.856072711	10.42433651	7.762097776	1.27E-07	11.01854091	IGFBP7
213293_s_at	0.854065255	7.362114975	7.232454266	4.34E-07	9.461577194	TRIM22
202748_at	0.849499498	6.10467714	6.758555967	1.39E-06	8.047844756	GBP2
219622_at	0.84725282	6.168088539	10.8342374	2.48E-10	19.37739076	RAB20
213889_at	0.844626353	6.447759044	7.992552802	7.63E-08	11.68700551	PIGL
226621_at	0.836708017	7.078707393	6.203454138	5.47E-06	6.374603609	FGG//OSMR
202481_at	0.835490191	7.569925459	10.74641134	2.70E-10	19.15607612	DHRS3
204912_at	0.835343488	5.857173881	8.572041595	2.18E-08	13.34080525	IL10RA
237470_at	0.83325021	5.049861255	10.36854741	5.26E-10	18.19177269	DOCK7
201842_s_at	0.830516707	9.198390899	5.081420234	9.43E-05	2.985433903	EFEMP1
201060_x_at	0.826165742	9.514073221	9.497636276	2.77E-09	15.89438696	STOM
227742_at	0.823171117	5.775526106	4.46093903	0.000469379	1.150265881	CLIC6
208146_s_at	0.818468378	5.7889952	5.69015907	2.00E-05	4.820360628	CPVL
228176_at	0.813957601	6.946367073	6.57740375	2.13E-06	7.503403448	S1PR3
212689_s_at	0.811153711	8.978741524	11.2137971	1.17E-10	20.32168386	KDM3A
228425_at	0.809187096	6.516356476	5.120328582	8.51E-05	3.102012626	PAX8-AS1
226325_at	0.808408864	6.563699024	8.12506847	5.87E-08	12.06869567	ADSS1
204421_s_at	0.806262081	6.356646656	9.215850681	4.97E-09	15.12894314	FGF2
228906_at	0.804706842	5.334276362	12.13122395	2.33E-11	22.52348664	TET1
221581_s_at	0.79497396	6.168859855	7.478527215	2.47E-07	10.18832159	LAT2
213946_s_at	0.794710949	6.481847587	9.000787446	7.80E-09	14.5376182	OBSL1
1554479_a_at	0.789819673	6.915389106	7.597568528	1.86E-07	10.53783431	CARD8
227889_at	0.785107157	6.265835008	5.897944945	1.19E-05	5.449610861	LPCAT2
201631_s_at	0.777655712	7.022648804	5.537150158	2.95E-05	4.357497375	IER3
223395_at	0.770363357	6.30315708	4.985979423	0.000120746	2.700063081	ABI3BP
209182_s_at	0.767690298	6.093689719	10.00021789	9.73E-10	17.23285677	DEPP1
208581_x_at	0.766572366	11.36667256	7.165013443	5.15E-07	9.261458257	MT1X
201666_at	0.765800864	7.775085963	5.854730272	1.34E-05	5.318713202	TIMP1
219298_at	0.764380305	5.487871232	8.53624101	2.33E-08	13.23981365	ECHDC3
204429_s_at	0.763679945	5.638277767	11.36027996	8.94E-11	20.68085163	SLC2A5
204990_s_at	0.763559627	7.133454375	9.564785588	2.40E-09	16.07521163	ITGB4
222033_s_at	0.763210346	8.434110086	6.796214803	1.28E-06	8.160779113	FLT1
201325_s_at	0.757781229	5.816011745	4.980296618	0.000122378	2.683099676	EMP1
201422_at	0.751471273	6.72936797	8.892067975	9.76E-09	14.23637636	IFI30//PIK3R2
211795_s_at	0.747585865	5.597127285	7.294500499	3.70E-07	9.645341298	FYB1
200701_at	0.746011121	9.25821009	6.654916512	1.79E-06	7.736592455	NPC2
209911_x_at	0.742489534	7.598748776	6.917385719	9.52E-07	8.523517163	H2BC5
208579_x_at	0.738160474	6.604727804	7.550463107	2.08E-07	10.39969724	H2BS1
217744_s_at	0.733558539	5.749403926	8.896664691	9.71E-09	14.24914419	PERP
200600_at	0.732041087	8.769954966	8.118712785	5.91E-08	12.05043521	MSN
210906_x_at	0.729702673	9.006582777	5.90935651	1.16E-05	5.484176946	AQP4
226353_at	0.729371428	6.932930881	7.859567353	1.02E-07	11.30197283	SPPL2A
201137_s_at	0.728829244	8.020702422	6.457540158	2.90E-06	7.142204862	HLA-DPB1
232543_x_at	0.726953915	5.770308752	6.41791356	3.21E-06	7.022649139	ARHGAP9
209734_at	0.726676001	6.255636841	12.57108084	1.54E-11	23.53951258	NCKAP1L
203126_at	0.726245665	5.751288701	8.362706515	3.39E-08	12.74803587	IMPA2
218350_s_at	0.725318762	7.796441727	7.788079678	1.20E-07	11.09419344	GMNN
218345_at	0.724699303	7.316086789	7.757661237	1.27E-07	11.00561568	TMEM176A
205098_at	0.72446231	5.814159877	6.849817691	1.13E-06	8.321368377	CCR1
200971_s_at	0.724403519	9.208677665	8.680276128	1.69E-08	13.64515114	SERP1
213733_at	0.723069647	6.132542266	8.338738486	3.50E-08	12.67982384	MYO1F
238432_at	0.722279949	6.133081965	10.08241663	8.80E-10	17.4484743	DLGAP1-AS1
219682_s_at	0.721533856	5.311893438	8.335374449	3.50E-08	12.67024437	TBX3
208944_at	0.720765618	7.535837474	6.857833924	1.11E-06	8.345367716	TGFBR2
218149_s_at	0.71842461	7.483669787	9.57307907	2.39E-09	16.0975025	ZNF395
203723_at	0.716309363	9.180101533	7.622744463	1.77E-07	10.61157152	ITPKB
212185_x_at	0.711861603	11.83230047	7.806591218	1.16E-07	11.14805022	MT2A
202708_s_at	0.708789609	7.761568464	8.392204748	3.20E-08	12.83189099	H2BC21
204121_at	0.708644964	5.943015172	9.585126627	2.37E-09	16.12986677	GADD45G
223423_at	0.706890443	5.209659469	5.453508866	3.66E-05	4.104806195	GPR160
201412_at	0.699452509	8.136823428	8.771112145	1.33E-08	13.89942819	LRP10
204780_s_at	0.692311635	6.804443488	5.142744313	8.09E-05	3.169234355	FAS
231780_at	0.691389773	5.775808343	7.72458573	1.37E-07	10.90918935	GBGT1
1568768_s_at	0.691125714	5.394265447	5.493688961	3.30E-05	4.226160246	BABAM2-AS1
225415_at	0.690817455	6.93701053	6.318471585	4.13E-06	6.722351834	DTX3L
217478_s_at	0.690197935	6.020192009	5.206082466	6.90E-05	3.359394897	HLA-DMA
234973_at	-0.705784557	6.900354651	-9.003975632	7.80E-09	14.54642877	SLC38A5
235591_at	-0.747215904	7.27529679	-5.445942957	3.71E-05	4.081963124	SSTR1
206326_at	-0.756850687	6.449054591	-4.179699369	0.000938782	0.339343598	GRP
1552519_at	-0.767867296	8.638743003	-5.941804301	1.06E-05	5.582461521	ACVR1C
205586_x_at	-0.77366752	7.799323956	-10.74754376	2.70E-10	19.15893648	VGF
205827_at	-0.786630689	9.622253429	-4.65505769	0.000283355	1.718626245	CCK
230882_at	-0.78739669	7.317769361	-11.047579	1.69E-10	19.91058313	DLX6-AS1
206382_s_at	-0.78889475	6.805595612	-6.494023077	2.64E-06	7.252215062	BDNF
228653_at	-0.7988679	6.652850089	-9.71116386	1.85E-09	16.46726605	SAMD5
1555958_at	-0.804990152	8.184267294	-9.410863163	3.41E-09	15.65981415	CRTAC1
1568934_at	-0.832631338	5.994214058	-5.453012528	3.66E-05	4.103307567	CX3CR1
240713_s_at	-0.850369928	7.628663465	-7.142048715	5.45E-07	9.193226986	SOX1-OT
220045_at	-0.85170437	9.23707049	-8.649891556	1.80E-08	13.55986156	NEUROD6
230137_at	-0.85388261	7.604763369	-4.756798873	0.000218174	2.018859816	SMIM43
229781_at	-0.854103614	8.950570443	-6.822645977	1.20E-06	8.239988281	LOC100506725
207308_at	-0.867104519	6.893159515	-6.606826587	1.99E-06	7.591957182	SLCO1A2
204239_s_at	-0.891784336	10.50010749	-9.059707685	6.92E-09	14.70022911	NNAT
213791_at	-0.936034364	8.984762719	-5.738258809	1.77E-05	4.965979377	PENK
206001_at	-0.938526055	9.224190484	-5.5694551	2.73E-05	4.455165207	NPY
205336_at	-1.119163699	7.060131735	-5.348786317	4.75E-05	3.788876634	PVALB
206552_s_at	-1.142393977	10.48011268	-6.273646728	4.59E-06	6.58687408	TAC1
239575_at	-1.15960875	9.980405647	-10.08002723	8.80E-10	17.44221974	OPALIN
213921_at	-1.53197313	10.32718339	-8.073041644	6.43E-08	11.91908055	SST
