# Supplementary material for: Bioinformatics analysis of long non-coding RNA-associated competing endogenous RNA network in schizophrenia
Source: Sci Rep. 2021 Dec 24;11:24413. doi: 10.1038/s41598-021-03993-3 (PMC8709859; doi:10.1038/s41598-021-03993-3)
Supplement: Supplementary file 4 — Supplementary Table 3. [file 41598_2021_3993_MOESM4_ESM.txt]

Table S3 Differentially expressed genes in Brodmann area 46 region with |log2 fold change | > 0.69 and adjusted P value < 0.001
PROBEID	logFC	AveExpr	t	adj.P.Val	B	SYMBOL
202917_s_at	3.491397611	5.894107798	12.35701936	1.50E-12	23.83715529	S100A8
216834_at	3.376593067	6.093866958	10.51398933	5.75E-11	19.10927694	RGS1
202376_at	2.921376466	6.943516531	11.25084869	1.07E-11	21.05390428	SERPINA3
202912_at	2.792697468	6.647106275	13.52915805	1.57E-13	26.61403627	ADM
209395_at	2.207905418	7.832452318	12.78595778	6.30E-13	24.87345959	CHI3L1
203645_s_at	2.194301552	5.5923854	9.774095272	2.71E-10	17.0831604	CD163
212063_at	2.091032936	6.740671519	11.60228327	5.29E-12	21.95570097	CD44
203240_at	2.005598805	5.557418308	12.77311268	6.34E-13	24.84276764	FCGBP
202953_at	1.850176145	6.1529207	8.177570526	1.28E-08	12.47024269	C1QB
211429_s_at	1.822575693	5.252890322	11.84556732	3.69E-12	22.57035576	SERPINA1
225207_at	1.785100473	8.44506405	14.89006634	2.69E-14	29.62863762	PDK4
209047_at	1.784725935	8.073256152	15.27158224	1.37E-14	30.43561534	AQP1
217911_s_at	1.716501694	9.328535935	13.01943634	4.13E-13	25.42769503	BAG3
204174_at	1.699426982	6.221391929	10.18636154	1.09E-10	18.22115628	ALOX5AP
211990_at	1.690696182	8.711927948	10.42383851	6.64E-11	18.86634015	HLA-DPA1
208894_at	1.684952559	7.444945628	9.724732284	3.04E-10	16.94538595	HLA-DRA
203305_at	1.663435891	6.023481209	8.966448084	1.80E-09	14.78909812	F13A1
218507_at	1.639572094	7.493854545	11.8939887	3.53E-12	22.69175828	HILPDA
201842_s_at	1.636294308	9.181669689	12.78641757	6.30E-13	24.87455784	EFEMP1
225353_s_at	1.611896783	7.144502294	7.729938051	4.10E-08	11.12363325	C1QC
220491_at	1.610671783	5.682280154	9.304521321	7.90E-10	15.75960911	HAMP
202957_at	1.596761692	5.441027175	10.51815987	5.72E-11	19.12048912	HCLS1
201743_at	1.589784907	6.31285498	9.551722042	4.43E-10	16.45996972	CD14
223660_at	1.548737739	6.016826421	10.37606216	7.16E-11	18.73714957	ADORA3
210519_s_at	1.520270729	8.12958661	12.83401207	5.92E-13	24.98809449	NQO1
209875_s_at	1.493788339	10.99028105	7.748526754	3.92E-08	11.17995456	SPP1
204232_at	1.476130931	6.937124076	11.83957592	3.69E-12	22.55531258	FCER1G
229259_at	1.464361788	6.785787168	13.22221841	2.71E-13	25.90351138	GFAP
230077_at	1.438297422	6.526414567	9.526480851	4.66E-10	16.38882184	SDHAP1//SDHA//LOC220729//SDHAP2
229635_at	1.416036389	5.708292093	11.82727431	3.70E-12	22.5244109	LINC01094
214511_x_at	1.415219016	5.290865099	8.178733217	1.28E-08	12.47371304	FCGR1B
209230_s_at	1.397166676	7.204004289	11.21299587	1.15E-11	20.95578704	NUPR1
202878_s_at	1.383167683	5.569885457	9.230492358	9.52E-10	15.54833605	CD93
228221_at	1.375012255	5.464603158	13.110054	3.43E-13	25.64095837	SLC44A3
202546_at	1.373858027	5.457015007	10.46196734	6.27E-11	18.96922263	VAMP8
228532_at	1.37093514	5.960810323	10.17851184	1.10E-10	18.19970063	C1orf162
204563_at	1.353004396	5.141477961	12.05556613	2.64E-12	23.0946351	SELL
220532_s_at	1.350613576	7.194718051	14.61955463	3.20E-14	29.04656766	TMEM176B
210423_s_at	1.321348724	5.409342002	13.32154051	2.29E-13	26.13469941	SLC11A1
209312_x_at	1.320747681	8.348969729	9.433318776	5.71E-10	16.12550401	HLA-DRB1//HLA-DQB1//HLA-DRB4//HLA-DRB5
224918_x_at	1.304835738	10.05885823	13.88635124	9.91E-14	27.42642845	MGST1
201721_s_at	1.304018514	8.14297548	9.436155118	5.69E-10	16.13353747	LAPTM5
201160_s_at	1.297580847	8.211358572	8.747898911	3.06E-09	14.15409861	YBX3
201761_at	1.291946762	6.239161037	10.29972336	8.41E-11	18.53008662	MTHFD2
209660_at	1.289008015	7.327479652	5.770138766	8.49E-06	5.060515251	TTR
206932_at	1.28308023	5.857695583	10.7269089	3.56E-11	19.67870033	CH25H
209189_at	1.267946837	8.511853676	6.726587922	6.22E-07	8.041548988	FOS
201010_s_at	1.263989615	9.274207538	12.27426091	1.68E-12	23.6344871	TXNIP
202581_at	1.26236959	10.38170998	9.692310235	3.25E-10	16.85471924	HSPA1B//HSPA1A
204007_at	1.249734442	5.246680936	12.34979451	1.50E-12	23.81949762	FCGR3B
201695_s_at	1.239208455	6.920408939	13.58657036	1.54E-13	26.74565568	PNP
204924_at	1.230495089	5.722209743	11.03651394	1.72E-11	20.49579486	TLR2
201859_at	1.230059429	9.50307135	9.654668019	3.54E-10	16.74928063	SRGN
207574_s_at	1.226788978	8.616984855	10.38198141	7.13E-11	18.7531723	GADD45B
213418_at	1.214199222	5.928907544	6.333671615	1.80E-06	6.818597726	HSPA6
207469_s_at	1.203543734	7.222297884	16.3523663	2.85E-15	32.63637476	PIR
215193_x_at	1.199611908	7.391044485	8.079855081	1.64E-08	12.17806339	HLA-DRB1//HLA-DQB1//HLA-DRB3//HLA-DRB4
210512_s_at	1.198232182	8.967772021	10.80165308	2.99E-11	19.87714392	VEGFA
217546_at	1.195756218	9.042587217	9.832277578	2.38E-10	17.24513564	MT1M
214428_x_at	1.190340913	7.928379586	9.689319203	3.26E-10	16.84634797	C4A//C4B//C4B_2
243296_at	1.189251391	6.699067689	9.625005326	3.73E-10	16.66606181	NAMPT
226459_at	1.18164271	6.248266547	10.06159831	1.43E-10	17.87916222	PIK3AP1
209933_s_at	1.170144872	5.996427492	8.343985579	8.24E-09	12.96543113	CD300A
202803_s_at	1.162382037	6.038962781	7.825542671	3.22E-08	11.41294615	ITGB2
209122_at	1.160787388	7.061294016	12.99739095	4.14E-13	25.3756569	PLIN2
228758_at	1.158845477	7.363453579	11.53908262	5.77E-12	21.7947402	BCL6
205572_at	1.157390084	5.437891648	9.748073864	2.87E-10	17.01057358	ANGPT2
217767_at	1.153531178	8.295758425	7.367755378	1.09E-07	10.01997419	C3
209160_at	1.14969329	7.659182151	9.871782742	2.20E-10	17.354859	AKR1C3
204595_s_at	1.149611416	5.452211918	8.50781455	5.49E-09	13.44986455	STC1
201531_at	1.145648052	8.483897266	9.004180351	1.63E-09	14.89813191	ZFP36
223620_at	1.140568413	6.078150221	6.316251774	1.88E-06	6.76427323	GPR34
212203_x_at	1.136066582	10.78985979	10.70630849	3.71E-11	19.62387448	IFITM3
219059_s_at	1.131420975	5.784394829	9.682613017	3.30E-10	16.82757448	LYVE1
223333_s_at	1.118199953	5.828733121	16.86668294	1.51E-15	33.64129855	ANGPTL4
216950_s_at	1.115237511	5.990484481	7.603579154	5.76E-08	10.7399196	FCGR1A//FCGR1B//FCGR1CP
204670_x_at	1.108210627	8.34298734	9.169675516	1.11E-09	15.37424472	HLA-DRB5//HLA-DRB1//HLA-DRB4
208808_s_at	1.100569808	8.484225789	14.20245715	6.20E-14	28.13263789	HMGB2
213397_x_at	1.100072465	5.498941629	11.66805118	4.75E-12	22.12263647	ANG//RNASE4
201315_x_at	1.074820496	9.654584305	9.651107565	3.54E-10	16.73929788	IFITM2
214655_at	1.068192205	6.732941249	7.526755829	7.04E-08	10.50591622	GPR6
227629_at	1.062211162	4.986456344	6.500848989	1.14E-06	7.339575767	PRLR
200660_at	1.055618604	6.711252288	7.535375962	6.90E-08	10.53219927	S100A11
201137_s_at	1.049943437	8.008278403	10.40576304	6.82E-11	18.81749897	HLA-DPB1
201798_s_at	1.046304755	6.488702733	8.033954829	1.86E-08	12.04046445	MYOF
242517_at	1.038168763	5.680664168	7.498322879	7.59E-08	10.41917709	KISS1R
214290_s_at	1.03690372	7.932841447	11.89989875	3.53E-12	22.70655485	H2AC18//H2AC19
1552701_a_at	1.030533962	4.629009377	8.7948235	2.73E-09	14.29093293	CARD16
223405_at	1.030413523	7.853036046	17.59486748	7.26E-16	35.01980267	NPL
221031_s_at	1.028009994	9.139569967	9.100584052	1.30E-09	15.17589608	APOLD1
208998_at	1.019806278	6.964493529	7.828573795	3.20E-08	11.42210414	UCP2
209191_at	1.017452208	6.969441918	11.01707463	1.80E-11	20.44487126	TUBB6
1552807_a_at	1.014221749	6.519009806	10.27090265	8.90E-11	18.45170892	SIGLEC10
203416_at	1.012110932	7.487505767	9.644304214	3.60E-10	16.72021809	CD53
202902_s_at	1.011998164	5.974853025	10.39697631	6.88E-11	18.7937407	CTSS
210906_x_at	1.006571066	8.994659222	10.83943875	2.74E-11	19.97717722	AQP4
235428_at	1.005496986	5.639128144	10.49478041	5.93E-11	19.05760489	MINCR
204545_at	1.003647269	6.831729687	11.67310631	4.75E-12	22.1354439	PEX6
212977_at	1.002458286	6.859509894	11.35316155	8.52E-12	21.31814597	ACKR3
204955_at	1.000716214	6.785770613	8.844842061	2.42E-09	14.4364936	SRPX
227889_at	0.995646355	6.254601478	8.775826316	2.85E-09	14.23556851	LPCAT2
215867_x_at	0.994199296	8.311752419	9.342824313	7.17E-10	15.86864635	CA12
208018_s_at	0.993671261	5.480812426	8.999156279	1.65E-09	14.88362427	HCK
205786_s_at	0.990700093	5.740357163	7.968855933	2.21E-08	11.84493291	ITGAM
215071_s_at	0.984859107	8.257655128	11.65248502	4.88E-12	22.08317751	H2AC6
203665_at	0.978741205	5.495899754	10.36020317	7.34E-11	18.69419783	HMOX1
205859_at	0.977884563	6.000137053	9.224819868	9.65E-10	15.53211823	LY86
212067_s_at	0.97782147	6.969243715	10.137408	1.20E-10	18.08721619	C1R
204834_at	0.969036504	5.319766406	7.573946199	6.23E-08	10.64972041	FGL2
209728_at	0.961025875	6.417788014	7.609103632	5.69E-08	10.75672665	HLA-DRB4
201426_s_at	0.957201298	10.82573616	11.91183677	3.53E-12	22.73642922	VIM
207655_s_at	0.955201654	5.098023131	6.246413373	2.28E-06	6.546425558	BLNK
1558487_a_at	0.953612543	8.266913275	11.66753053	4.75E-12	22.12131718	TMED4
218345_at	0.948521833	7.304991461	16.13824752	3.32E-15	32.2101128	TMEM176A
1553292_s_at	0.948469426	7.737311405	10.20331556	1.05E-10	18.26746861	RSKR
201028_s_at	0.94086833	7.625354886	12.50373763	1.11E-12	24.19427929	CD99
204421_s_at	0.938274706	6.345104333	11.59551228	5.33E-12	21.93848188	FGF2
230252_at	0.93212214	5.92912701	9.10798487	1.28E-09	15.19717137	LPAR5
218350_s_at	0.931986518	7.784913769	12.55839031	9.93E-13	24.32659983	GMNN
235888_at	0.929349169	5.817963827	5.282305717	3.30E-05	3.545723237	GUSBP1//GUSBP4
218854_at	0.928569743	6.5163305	9.062162309	1.42E-09	15.06533317	DSE
201368_at	0.922429833	8.907040509	11.85911807	3.69E-12	22.60436147	ZFP36L2
224996_at	0.912913736	7.224503508	13.63690424	1.54E-13	26.86071767	ASPH
209283_at	0.912226941	12.06264221	9.595780194	3.97E-10	16.58395743	CRYAB
223395_at	0.90748089	6.291718965	7.584726133	6.06E-08	10.68254242	ABI3BP
201136_at	0.906849329	6.401469033	12.60143029	9.16E-13	24.43053497	PLP2
244050_at	0.906518981	6.073677911	8.144923876	1.39E-08	12.37274047	HACD4
228176_at	0.901588525	6.934292387	10.16746023	1.13E-10	18.16947915	S1PR3
224895_at	0.894147201	7.473399076	9.774408007	2.71E-10	17.08403223	YAP1
208581_x_at	0.893402523	11.35556012	9.939672427	1.85E-10	17.54293392	MT1X
210895_s_at	0.888185917	4.745817086	8.616068118	4.20E-09	13.76825137	CD86
203508_at	0.88760802	6.149341905	8.941413716	1.91E-09	14.71665912	TNFRSF1B
217967_s_at	0.884974492	5.569594074	7.580510953	6.11E-08	10.66970958	NIBAN1
244353_s_at	0.882817481	6.816570776	11.61729854	5.15E-12	21.99386413	SLC2A12
218706_s_at	0.881122736	9.710968657	11.99296242	3.04E-12	22.93894594	GRAMD2B
202284_s_at	0.873119658	7.664306901	8.524603861	5.29E-09	13.49933422	CDKN1A
201141_at	0.861658178	7.642908516	4.483593157	0.00029101	1.116345991	GPNMB
213889_at	0.859881464	6.436510785	11.26862646	1.04E-11	21.09991924	PIGL
204912_at	0.856596338	5.84587835	9.356907003	6.91E-10	15.90868801	IL10RA
208078_s_at	0.856090011	7.481596885	5.86244179	6.56E-06	5.34828749	ZEB1//SIK1
202644_s_at	0.851229845	6.065671126	11.5762272	5.47E-12	21.88940519	TNFAIP3
237470_at	0.849226408	5.039440712	10.26764636	8.93E-11	18.44284645	DOCK7
210830_s_at	0.844883831	10.08055657	9.625268043	3.73E-10	16.66679937	PON2
231771_at	0.842005229	9.708075227	5.994282773	4.55E-06	5.759607399	GJB6
229975_at	0.841456348	8.660450652	8.552082653	4.93E-09	13.58022915	BMPR1B
201506_at	0.839641156	6.226662678	7.158119356	1.92E-07	9.376167251	TGFBI
221581_s_at	0.83811538	6.158017963	9.94778655	1.82E-10	17.56537141	LAT2
217678_at	0.834753349	8.960026311	9.5301402	4.66E-10	16.39914169	SLC7A11
228425_at	0.834197185	6.505375241	6.406140764	1.48E-06	7.044524992	PAX8-AS1
203028_s_at	0.830075518	7.369553673	9.389502703	6.36E-10	16.0012698	CYBA
213095_x_at	0.829298408	7.537696043	8.96040426	1.82E-09	14.77161696	AIF1
200600_at	0.825202984	8.759985486	10.27348689	8.89E-11	18.4587413	MSN
204560_at	0.824941196	5.612544407	14.09028648	7.13E-14	27.88339203	FKBP5
236361_at	0.824468648	8.171136634	13.27798404	2.46E-13	26.03346511	GALNT15
202948_at	0.822092052	5.821999735	5.968689938	4.88E-06	5.679745085	IL1R1
219582_at	0.821664866	6.58634887	13.58545878	1.54E-13	26.74311117	OGFRL1
201162_at	0.819941613	10.41307865	11.4134479	7.50E-12	21.47319085	IGFBP7
212158_at	0.81909611	9.060402298	8.435816422	6.57E-09	13.23735037	SDC2
200743_s_at	0.818313204	10.0407665	13.4076365	1.94E-13	26.33411587	TPP1
210845_s_at	0.817430151	6.082539807	10.42602761	6.64E-11	18.87225225	PLAUR
201666_at	0.816565688	7.763228262	8.656002953	3.82E-09	13.88535415	TIMP1
201348_at	0.815808198	9.158237102	9.802417734	2.55E-10	17.16206411	GPX3
207157_s_at	0.811396261	9.391369197	11.94353014	3.38E-12	22.81564943	GNG5
202430_s_at	0.811333351	6.242172033	9.197126883	1.03E-09	15.45288408	PLSCR1
201041_s_at	0.81042365	10.2419892	6.785770876	5.31E-07	8.225217432	DUSP1
213603_s_at	0.807136149	5.64457624	8.746398644	3.06E-09	14.14971935	RAC2
201060_x_at	0.802449649	9.503110787	14.07746266	7.13E-14	27.85480273	STOM
200798_x_at	0.802261006	7.404445543	9.628864007	3.73E-10	16.6768939	MCL1
230925_at	0.801506025	7.405069888	6.795264117	5.18E-07	8.254662399	APBB1IP
224917_at	0.801463098	6.778578832	7.967392625	2.21E-08	11.84053264	VMP1//MIR21
1554479_a_at	0.801024252	6.904995716	9.958592126	1.78E-10	17.5952378	CARD8
213160_at	0.800959098	4.74237247	8.165152772	1.31E-08	12.43316958	DOCK2
208306_x_at	0.799035993	8.627753976	8.687243123	3.54E-09	13.97682825	HLA-DRB4//HLA-DRB1
213946_s_at	0.798282869	6.471077468	10.53810358	5.46E-11	19.17407395	OBSL1
206028_s_at	0.796568308	7.518775593	7.770086482	3.73E-08	11.24523605	MERTK
200701_at	0.792004827	9.24797969	12.34047825	1.50E-12	23.79671853	NPC2
201601_x_at	0.791639254	9.474840089	6.575965738	9.29E-07	7.573387039	IFITM1//IFITM2
204780_s_at	0.791291388	6.794169208	7.979690015	2.16E-08	11.87750481	FAS
225612_s_at	0.791247166	5.635051261	8.668012731	3.71E-09	13.92053373	B3GNT5
224793_s_at	0.79064501	7.402745586	9.103227504	1.29E-09	15.18349606	TGFBR1
219202_at	0.790379144	5.780735059	7.495405211	7.62E-08	10.41027231	RHBDF2
212185_x_at	0.789327242	11.82267595	10.0002357	1.62E-10	17.71019408	MT2A
209209_s_at	0.787367425	7.703121973	9.466821546	5.34E-10	16.22032809	FERMT2
213800_at	0.786585583	5.461162108	6.22418624	2.41E-06	6.477077111	CFH
201445_at	0.785911251	9.607914047	11.70675471	4.58E-12	22.22060749	CNN3
209906_at	0.785301239	6.677674336	7.527950213	7.03E-08	10.50955832	C3AR1
233540_s_at	0.783902024	6.902797509	9.771059364	2.72E-10	17.07469634	CDK5RAP2
202708_s_at	0.78362479	7.751082901	9.747511336	2.87E-10	17.00900342	H2BC21
213293_s_at	0.782099053	7.350973164	7.107871187	2.19E-07	9.22136754	TRIM22
211742_s_at	0.782038871	5.872315599	7.624709319	5.44E-08	10.8041886	EVI2B
202481_at	0.779828775	7.559134711	12.6114093	9.16E-13	24.45459892	DHRS3
214574_x_at	0.779198804	6.296938458	10.66075837	4.13E-11	19.50244445	LST1
201172_x_at	0.773357884	9.646053811	12.99476321	4.14E-13	25.36945005	ATP6V0E1
226879_at	0.771816167	7.669793418	12.12498286	2.31E-12	23.26666755	HVCN1
209911_x_at	0.770634517	7.58744311	7.91204725	2.57E-08	11.67394411	H2BC5
218454_at	0.770488672	5.76637274	11.26989398	1.04E-11	21.1031984	PLBD1
204990_s_at	0.766899661	7.123188562	10.66340688	4.13E-11	19.50951265	ITGB4
200971_s_at	0.766151673	9.198542445	12.33815837	1.50E-12	23.79104447	SERP1
205098_at	0.761550906	5.803603427	11.89918792	3.53E-12	22.70477545	CCR1
209970_x_at	0.760464883	5.253073478	10.4490019	6.45E-11	18.93426014	CASP1
204437_s_at	0.756377885	5.129206225	7.076863493	2.38E-07	9.125754588	FOLR1
228906_at	0.756280566	5.324764642	9.611529315	3.86E-10	16.62821657	TET1
221698_s_at	0.75429499	5.706388207	8.113193455	1.51E-08	12.2778641	CLEC7A
226353_at	0.750634162	6.922660374	10.03587362	1.52E-10	17.80838797	SPPL2A
203903_s_at	0.749111519	8.00868798	8.402733401	7.09E-09	13.1394997	HEPH
210314_x_at	0.748890976	7.97064649	9.693618372	3.25E-10	16.85838006	TNFSF13
205904_at	0.747619607	5.692118505	11.84012517	3.69E-12	22.55669182	MICA
227461_at	0.747150717	9.238237529	8.208125412	1.18E-08	12.56139237	STON2
209291_at	0.744628066	10.4855739	8.086063873	1.62E-08	12.19665883	ID4
225415_at	0.744061787	6.927163668	9.624952259	3.73E-10	16.66591282	DTX3L
203126_at	0.740552494	5.741669892	9.845330969	2.32E-10	17.28141363	IMPA2
228038_at	0.737841042	10.075487	9.722993481	3.04E-10	16.94052699	SOX2
208012_x_at	0.735234774	6.766973076	13.40772336	1.94E-13	26.33431659	SP110
208966_x_at	0.73330155	7.092604541	6.311616168	1.91E-06	6.749815916	IFI16
203723_at	0.732885398	9.170581419	11.47162365	6.58E-12	21.62234748	ITPKB
201432_at	0.732108745	9.461251367	10.31666764	8.08E-11	18.57611432	CAT
221645_s_at	0.731294123	7.848111168	10.43118084	6.64E-11	18.88616707	ZNF83
208146_s_at	0.730751925	5.779016546	7.872359891	2.86E-08	11.55429416	CPVL
201412_at	0.730134982	8.127378662	10.87592073	2.55E-11	20.07357663	LRP10
226325_at	0.729995174	6.553513463	10.14883611	1.17E-10	18.11851301	ADSS1
201726_at	0.726402837	8.154079654	8.615083597	4.20E-09	13.76536202	ELAVL1
204041_at	0.725617244	10.35254047	13.57190334	1.54E-13	26.7120693	MAOB
201502_s_at	0.723346493	9.024734764	11.75043553	4.26E-12	22.33093923	NFKBIA
234989_at	0.720770763	9.794041087	7.527625991	7.03E-08	10.50856967	NEAT1//MIR612
227196_at	0.72037604	6.513882866	10.05156391	1.46E-10	17.85156591	RHPN2
205159_at	0.717806536	4.678953088	10.08313064	1.36E-10	17.93833433	CSF2RB
225230_at	0.716741922	6.994090016	10.77518454	3.18E-11	19.80695683	DRAM2
200897_s_at	0.716623688	9.315952224	8.821608636	2.55E-09	14.36891933	PALLD
226047_at	0.715907955	9.781040867	8.036048303	1.85E-08	12.04674507	IRAG1
217478_s_at	0.715866769	6.010342975	7.238415759	1.55E-07	9.623158863	HLA-DMA
225634_at	0.713722251	7.678689768	11.55717002	5.62E-12	21.84085987	ZC3HAV1
204979_s_at	0.710456852	8.042497459	14.74694355	3.20E-14	29.3217086	SH3BGR
228391_at	0.709596895	7.843964397	6.851547029	4.45E-07	8.429136232	CYP4V2
202330_s_at	0.70882502	7.434174411	11.4370654	7.13E-12	21.53379816	UNG
212689_s_at	0.708568481	8.96892335	14.60486126	3.20E-14	29.01471313	KDM3A
200872_at	0.708561699	8.502449593	7.246376816	1.52E-07	9.647620953	S100A10
204187_at	0.708458499	5.961182448	9.454269219	5.50E-10	16.1848179	GMPR
206899_at	0.707149485	9.104390678	7.22194515	1.62E-07	9.572534154	NTSR2
202647_s_at	0.706979053	6.636787703	10.62070483	4.50E-11	19.39543642	NRAS
225373_at	0.70626118	7.917461317	8.713706203	3.33E-09	14.05422286	VSIR
207181_s_at	0.70505023	6.619308604	13.57570163	1.54E-13	26.72076962	CASP7
224361_s_at	0.705036252	7.75831686	9.373749807	6.63E-10	15.95654391	IL17RB
211795_s_at	0.70493797	5.587613263	6.943539746	3.44E-07	8.71392783	FYB1
236163_at	0.704707461	6.897017517	9.632564358	3.71E-10	16.6872797	LIX1
1559965_at	0.704202482	5.55722612	7.719926935	4.21E-08	11.09328721	ZFHX4-AS1
219232_s_at	0.703582935	6.528192541	10.32886711	7.86E-11	18.60922925	EGLN3
232267_at	0.700554991	5.418089931	8.31337762	8.90E-09	12.87458534	ADGRD1
235155_at	0.700250732	5.850198215	11.17339482	1.25E-11	20.85293262	BDH2
1554014_at	0.6991131	5.461938807	11.75493309	4.26E-12	22.34228511	CHD2
201180_s_at	0.697599799	8.721862975	14.44879136	3.93E-14	28.67483143	GNAI3
219622_at	0.697576711	6.15728537	9.984526123	1.68E-10	17.66685528	RAB20
205173_x_at	0.69582323	5.931366895	8.59118933	4.44E-09	13.69520224	CD58
223220_s_at	0.695083694	6.668588973	9.50299985	4.89E-10	16.32256067	PARP9
213620_s_at	0.694704254	8.077483698	8.899199618	2.12E-09	14.59433292	PRR29//ICAM2
226621_at	0.694234421	7.068277637	8.375751765	7.61E-09	13.05960246	FGG//OSMR
223640_at	0.694066714	5.941509977	11.79677549	3.94E-12	22.44771157	HCST
208579_x_at	0.693971775	6.594957024	8.260821722	1.03E-08	12.71835172	H2BS1
1555229_a_at	0.693720386	4.440530796	6.538234434	1.03E-06	7.455967969	C1S
204284_at	0.693405037	10.18959411	7.198949313	1.72E-07	9.501819405	PPP1R3C
219358_s_at	0.692952908	6.508751383	12.2199991	1.89E-12	23.5011222	ADAP2
216048_s_at	0.6916869	7.433920953	6.600984908	8.67E-07	7.651216768	RHOBTB3
205249_at	-0.693514125	7.31739827	-5.508076308	1.76E-05	4.245116877	EGR2
1564040_a_at	-0.69469317	8.469039775	-6.830556249	4.72E-07	8.364085863	TMEM235
230112_at	-0.71593585	7.920729861	-14.4386468	3.93E-14	28.65264196	MARCHF4
228653_at	-0.722841107	6.663988022	-11.68509865	4.71E-12	22.16581354	SAMD5
203666_at	-0.734283723	6.55068513	-11.91239076	3.53E-12	22.73781508	CXCL12
204014_at	-0.796185488	6.602344669	-6.266814013	2.15E-06	6.610069508	DUSP4
220045_at	-0.801333634	9.246851179	-9.117154214	1.25E-09	15.22352106	NEUROD6
227899_at	-0.807163003	5.692270093	-11.83247431	3.70E-12	22.53747574	VIT
207768_at	-0.846928663	8.833596706	-7.001849753	2.91E-07	8.894182564	EGR4
234973_at	-0.889980538	6.911832189	-15.41804387	1.20E-14	30.74114899	SLC38A5
229781_at	-0.902800467	8.962957678	-8.349574491	8.16E-09	12.98200784	LOC100506725
205200_at	-0.90706945	8.526850357	-9.063101899	1.42E-09	15.06803917	CLEC3B//EXOSC7
207308_at	-1.017762227	6.905893511	-9.976734453	1.71E-10	17.64534778	SLCO1A2
239575_at	-1.21955718	9.996417943	-8.713714079	3.33E-09	14.05424588	OPALIN
