# Supplementary material for: Bioinformatics analysis of long non-coding RNA-associated competing endogenous RNA network in schizophrenia
Source: Sci Rep. 2021 Dec 24;11:24413. doi: 10.1038/s41598-021-03993-3 (PMC8709859; doi:10.1038/s41598-021-03993-3)
Supplement: Supplementary file 5 — Supplementary Table 4. [file 41598_2021_3993_MOESM5_ESM.txt]

Table S4 Differentially expressed genes in striatum region with |log2 fold change | > 0.69 and adjusted P value < 0.001
PROBEID	logFC	AveExpr	t	adj.P.Val	B	SYMBOL
202917_s_at	3.535748819	6.053293096	13.50343273	9.82E-14	26.46637502	S100A8
202376_at	3.115058272	7.069247489	15.47583528	3.43E-15	30.78586371	SERPINA3
216834_at	3.059463175	6.233826547	10.91096245	1.49E-11	20.06768182	RGS1
202912_at	2.831110927	6.774191282	23.85271899	2.19E-20	45.09102811	ADM
203645_s_at	2.562489423	5.70318211	15.724781	2.58E-15	31.30036655	CD163
224588_at	2.251924851	8.970564654	5.107122599	5.11E-05	2.90764079	XIST
203240_at	2.228498872	5.648105688	15.31563675	4.03E-15	30.45128336	FCGBP
209395_at	2.208942598	7.927843178	13.36999443	1.17E-13	26.1577709	CHI3L1
202953_at	2.047749949	6.237141464	10.0912838	9.87E-11	17.86102459	C1QB
212063_at	1.986015412	6.826651685	12.04637292	1.50E-12	22.97670614	CD44
204174_at	1.896840417	6.302131216	11.31446259	6.18E-12	21.12100768	ALOX5AP
208894_at	1.877834263	7.525180504	11.1568619	8.57E-12	20.71217441	HLA-DRA
218507_at	1.84569149	7.573758521	14.71264742	1.08E-14	29.16683026	HILPDA
211429_s_at	1.840006758	5.335093911	13.53013019	9.62E-14	26.52785956	SERPINA1
203305_at	1.825820213	6.101933634	11.93281179	1.83E-12	22.69337995	F13A1
209047_at	1.772632174	8.152201375	14.53442108	1.45E-14	28.77943449	AQP1
201743_at	1.752705205	6.384653772	13.02668005	1.97E-13	25.35377768	CD14
225353_s_at	1.738558349	7.218489789	11.59552242	3.49E-12	21.84193968	C1QC
219059_s_at	1.705306129	5.851049055	13.06858205	1.81E-13	25.45268438	LYVE1
229259_at	1.682273846	6.850926341	15.36410417	3.82E-15	30.5528003	GFAP
211990_at	1.626885087	8.784407072	10.06636391	1.04E-10	17.79253444	HLA-DPA1
209660_at	1.609129677	7.400838345	6.736562379	5.34E-07	7.973142846	TTR
210423_s_at	1.607749316	5.475101036	13.15626478	1.65E-13	25.6589505	SLC11A1
220491_at	1.570915721	5.7570655	14.06131867	3.34E-14	27.73347816	HAMP
225207_at	1.56515822	8.520905079	14.16638915	2.77E-14	27.96800833	PDK4
204232_at	1.542534807	7.002922536	11.73857171	2.62E-12	22.2048684	FCER1G
202878_s_at	1.535814523	5.636153931	10.86320525	1.63E-11	19.94157683	CD93
202957_at	1.51554239	5.509396028	11.10766053	9.34E-12	20.58386434	HCLS1
243296_at	1.492834568	6.759919706	11.6794324	2.93E-12	22.05515274	NAMPT
206932_at	1.483990335	5.916806677	9.656297315	2.71E-10	16.65371083	CH25H
228532_at	1.482163107	6.026471724	11.02633222	1.12E-11	20.371065	C1orf162
209230_s_at	1.481111638	7.266543946	16.57700275	7.48E-16	33.01305618	NUPR1
201761_at	1.463985588	6.296762947	12.38934911	7.30E-13	23.82227961	MTHFD2
229635_at	1.461359883	5.76918848	13.17661944	1.59E-13	25.70669742	LINC01094
223620_at	1.453892647	6.134239155	8.85018715	2.01E-09	14.35155419	GPR34
202546_at	1.45143758	5.519924067	12.98841775	2.13E-13	25.26327195	VAMP8
201721_s_at	1.41775318	8.199566828	10.03713713	1.11E-10	17.71210216	LAPTM5
230077_at	1.412390665	6.587866366	12.74806328	3.57E-13	24.69056021	SDHAP1//SDHA//LOC220729//SDHAP2
217911_s_at	1.393328956	9.39383313	16.08813041	1.53E-15	32.03965622	BAG3
209189_at	1.376634516	8.569740282	7.364511705	9.62E-08	9.910154626	FOS
209312_x_at	1.364024025	8.409551949	11.72525956	2.69E-12	22.17120771	HLA-DRB1//HLA-DQB1//HLA-DRB4//HLA-DRB5
207574_s_at	1.35316019	8.673982954	13.08840921	1.78E-13	25.49940921	GADD45B
209875_s_at	1.346116577	11.05331391	9.691782575	2.52E-10	16.75313371	SPP1
228758_at	1.344723634	7.417935928	10.58352787	3.13E-11	19.19695883	BCL6
220532_s_at	1.341697718	7.253307152	17.39842136	3.07E-16	34.59568034	TMEM176B
223660_at	1.335077814	6.077613566	9.150202589	9.47E-10	15.21798603	ADORA3
204007_at	1.334968578	5.305449778	13.08384589	1.78E-13	25.48865956	FCGR3B
209122_at	1.327017143	7.116861069	14.56805724	1.39E-14	28.85282165	PLIN2
228221_at	1.326964526	5.522457929	13.39166155	1.14E-13	26.20802772	SLC44A3
215193_x_at	1.316695309	7.449991189	11.18432676	8.15E-12	20.78365873	HLA-DRB1//HLA-DQB1//HLA-DRB3//HLA-DRB4
201010_s_at	1.306578984	9.330777914	16.60095195	7.48E-16	33.06012679	TXNIP
214511_x_at	1.281880558	5.349325124	10.03468595	1.11E-10	17.70535132	FCGR1B
201531_at	1.274677021	8.538221276	10.99798853	1.20E-11	20.29669527	ZFP36
201842_s_at	1.274359708	9.237375207	10.11050566	9.40E-11	17.91379784	EFEMP1
214428_x_at	1.266466814	7.980655153	11.81229531	2.33E-12	22.39086319	C4A//C4B//C4B_2
201859_at	1.263621775	9.560489517	10.4442182	4.35E-11	18.82215776	SRGN
223333_s_at	1.261899434	5.881792596	13.50814725	9.82E-14	26.47723888	ANGPTL4
204563_at	1.258951112	5.2011794	12.07656726	1.41E-12	23.05175683	SELL
204924_at	1.23493556	5.776143617	14.79390595	9.34E-15	29.34226852	TLR2
217767_at	1.232322002	8.345014542	8.422103145	5.95E-09	13.09636533	C3
201160_s_at	1.23150147	8.269564728	11.33621998	5.88E-12	21.17718968	YBX3
204834_at	1.22091238	5.371426314	11.56957807	3.65E-12	21.7758282	FGL2
202581_at	1.219252724	10.43421844	8.867166081	1.92E-09	14.40088563	HSPA1B//HSPA1A
213418_at	1.212346848	5.982932573	7.609066425	5.00E-08	10.65655559	HSPA6
216950_s_at	1.211680911	6.041544112	10.62661577	2.85E-11	19.31235807	FCGR1A//FCGR1B//FCGR1CP
227629_at	1.207259054	5.04456249	6.316418319	1.76E-06	6.665774046	PRLR
214290_s_at	1.206900928	7.979740728	13.30521528	1.31E-13	26.00717445	H2AC18//H2AC19
224918_x_at	1.20643554	10.11003958	13.95706449	4.03E-14	27.49949346	MGST1
201798_s_at	1.198281316	6.54011239	10.60826659	2.97E-11	19.26324512	MYOF
212067_s_at	1.195671535	7.015627503	11.40550001	5.12E-12	21.35566688	C1R
203665_at	1.186007159	5.541968048	14.47148036	1.59E-14	28.64176536	HMOX1
209728_at	1.182732223	6.468964637	11.13776102	8.82E-12	20.66240034	HLA-DRB4
204595_s_at	1.172949631	5.50375706	13.20300671	1.55E-13	25.76851945	STC1
200660_at	1.162397791	6.759758975	11.86131255	2.10E-12	22.51413355	S100A11
244050_at	1.160091466	6.118233372	15.14367809	5.32E-15	30.08905729	HACD4
201695_s_at	1.146573968	6.969460553	13.88042141	4.58E-14	27.32666247	PNP
217546_at	1.143409203	9.090916367	9.888584528	1.56E-10	17.30153492	MT1M
201506_at	1.140433533	6.27217137	13.08064531	1.78E-13	25.48111853	TGFBI
208078_s_at	1.140120572	7.529816285	8.950246183	1.58E-09	14.64176086	ZEB1//SIK1
210519_s_at	1.136591622	8.187934182	16.58205077	7.48E-16	33.02298247	NQO1
204560_at	1.13444267	5.657991064	11.94964328	1.77E-12	22.73547907	FKBP5
204955_at	1.132102	6.83134911	8.97658588	1.47E-09	14.71795022	SRPX
204670_x_at	1.132071032	8.393506153	11.43102465	4.86E-12	21.42126252	HLA-DRB5//HLA-DRB1//HLA-DRB4
209191_at	1.112551174	7.015997017	12.43733873	6.63E-13	23.93938817	TUBB6
209160_at	1.103805111	7.705740685	12.52493469	5.59E-13	24.1523901	AKR1C3
201041_s_at	1.102847854	10.28767052	9.682183093	2.57E-10	16.72625406	DUSP1
1552807_a_at	1.102245002	6.566153891	12.23932771	1.00E-12	23.45428118	SIGLEC10
224917_at	1.101421997	6.823074509	10.34498995	5.47E-11	18.55361146	VMP1//MIR21
1552701_a_at	1.086226785	4.673642471	10.19741733	7.73E-11	18.15179902	CARD16
215071_s_at	1.085511514	8.301843793	10.55249536	3.36E-11	19.11369297	H2AC6
226459_at	1.083043357	6.297070511	10.81992376	1.79E-11	19.82702702	PIK3AP1
208808_s_at	1.077744371	8.532008539	15.71863587	2.58E-15	31.28774506	HMGB2
203508_at	1.076915472	6.195408744	13.42577738	1.07E-13	26.2870436	TNFRSF1B
209933_s_at	1.074738562	6.044699385	12.30022791	9.00E-13	23.60401605	CD300A
201666_at	1.067824556	7.802731348	11.34527187	5.78E-12	21.20054501	TIMP1
218454_at	1.065940302	5.80730535	20.77640369	1.40E-18	40.47760623	PLBD1
202284_s_at	1.052295467	7.708339425	11.37961001	5.38E-12	21.28904421	CDKN1A
213800_at	1.051238953	5.50522	9.256124715	7.34E-10	15.52119074	CFH
205786_s_at	1.03497579	5.784557995	9.639981805	2.83E-10	16.60794265	ITGAM
223405_at	1.033450315	7.896622234	16.53769854	7.48E-16	32.93568309	NPL
202803_s_at	1.032522041	6.089640006	8.112265207	1.35E-08	12.17475019	ITGB2
201315_x_at	1.031379717	9.703511318	13.19705799	1.55E-13	25.75458984	IFITM2
221031_s_at	1.026579471	9.188845066	8.999136209	1.38E-09	14.78311028	APOLD1
205572_at	1.023870086	5.486828085	12.85552424	2.79E-13	24.94750928	ANGPT2
202902_s_at	1.015302498	6.021757137	8.888668144	1.84E-09	14.46330818	CTSS
209911_x_at	1.014152826	7.625107129	10.52262255	3.61E-11	19.03341722	H2BC5
201348_at	1.010152081	9.201246553	9.62311922	2.94E-10	16.56060329	GPX3
213397_x_at	1.008864892	5.547541928	14.23369749	2.51E-14	28.11757383	ANG//RNASE4
210512_s_at	1.007302805	9.019738511	11.9528573	1.77E-12	22.74351383	VEGFA
201137_s_at	1.001285737	8.049668136	13.24656889	1.44E-13	25.8703929	HLA-DPB1
207469_s_at	1.001058138	7.269416379	14.67390814	1.13E-14	29.08293079	PIR
236361_at	0.998155145	8.212977314	11.92859819	1.84E-12	22.68283508	GALNT15
230252_at	0.98929561	5.971178704	10.87666086	1.59E-11	19.97713776	LPAR5
228176_at	0.98822148	6.97451834	10.8395186	1.72E-11	19.87891818	S1PR3
202644_s_at	0.981272064	6.105708609	17.5415348	3.07E-16	34.86485581	TNFAIP3
212203_x_at	0.975095142	10.83843265	12.49188103	5.93E-13	24.07213029	IFITM3
235428_at	0.969718123	5.683147775	12.45046508	6.49E-13	23.97136904	MINCR
209732_at	0.962735085	6.457158049	7.61038553	4.99E-08	10.6605674	CLEC2B
203416_at	0.962193756	7.531952276	8.187390666	1.11E-08	12.39918158	CD53
202948_at	0.961112442	5.861900691	7.379788505	9.32E-08	9.956928667	IL1R1
218854_at	0.960986647	6.559262014	11.13132341	8.87E-12	20.64561393	DSE
208998_at	0.960490978	7.004140725	9.689579942	2.53E-10	16.74696715	UCP2
208018_s_at	0.953159143	5.527449956	11.19879697	7.89E-12	20.82128078	HCK
213603_s_at	0.952473988	5.686061535	11.13303035	8.87E-12	20.65006541	RAC2
1555229_a_at	0.949496535	4.479640865	6.558947071	8.84E-07	7.421209945	C1S
201141_at	0.944339888	7.687284078	6.283059853	1.93E-06	6.561755996	GPNMB
242517_at	0.937226179	5.718296181	6.703998375	5.87E-07	7.872054734	KISS1R
210906_x_at	0.93369384	9.034381693	8.980430532	1.45E-09	14.72906395	AQP4
1558487_a_at	0.923765214	8.308550876	10.84246503	1.71E-11	19.88671649	TMED4
218350_s_at	0.923652693	7.823318339	12.71247873	3.75E-13	24.60515441	GMNN
204121_at	0.923484956	5.967118426	15.07514741	5.91E-15	29.94380147	GADD45G
203028_s_at	0.923200257	7.408932654	13.49004882	9.93E-14	26.43551933	CYBA
210895_s_at	0.9203139	4.787282734	10.70863353	2.34E-11	19.53133457	CD86
205859_at	0.918911823	6.041944827	9.412167913	4.95E-10	15.96526313	LY86
204437_s_at	0.91751984	5.169452804	6.303275579	1.82E-06	6.624794868	FOLR1
200798_x_at	0.911285782	7.442963531	10.76038765	2.06E-11	19.6690485	MCL1
213095_x_at	0.910418176	7.577438184	10.71287578	2.32E-11	19.54263637	AIF1
204187_at	0.900146971	5.993992739	12.61935745	4.59E-13	24.38089982	GMPR
201136_at	0.898258186	6.442029458	15.44912575	3.43E-15	30.73027113	PLP2
223395_at	0.88554138	6.329824228	8.438858345	5.72E-09	13.14589728	ABI3BP
244353_s_at	0.884927353	6.860104065	14.44086234	1.63E-14	28.57463182	SLC2A12
204545_at	0.882654188	6.874617983	15.00113227	6.41E-15	29.78634214	PEX6
201502_s_at	0.881887854	9.061813315	10.97773228	1.26E-11	20.24348017	NFKBIA
207038_at	0.878640687	5.707480523	12.27012963	9.50E-13	23.53007322	SLC16A6
226879_at	0.878520997	7.708305178	16.33414731	1.02E-15	32.53251354	HVCN1
205098_at	0.877515349	5.838771487	11.49492581	4.25E-12	21.58510399	CCR1
219622_at	0.877359121	6.193275356	11.76512283	2.56E-12	22.27193534	RAB20
209906_at	0.871761088	6.715091759	10.90281922	1.51E-11	20.0462008	C3AR1
208306_x_at	0.864163096	8.665985059	10.06902302	1.03E-10	17.7998467	HLA-DRB4//HLA-DRB1
213293_s_at	0.863268141	7.388091312	7.918766773	2.23E-08	11.59394239	TRIM22
221645_s_at	0.862764565	7.881836243	9.691579553	2.52E-10	16.75256535	ZNF83
202708_s_at	0.855670345	7.786014805	10.113817	9.34E-11	17.92288413	H2BC21
201426_s_at	0.854391777	10.8627449	12.03927674	1.52E-12	22.95905079	VIM
201601_x_at	0.853173168	9.516039929	8.476091969	5.18E-09	13.25585246	IFITM1//IFITM2
201162_at	0.850234969	10.45058342	14.88056595	8.01E-15	29.52855575	IGFBP7
204421_s_at	0.844984805	6.383556756	12.16446522	1.14E-12	23.269563	FGF2
204912_at	0.842645784	5.883508605	10.88763689	1.55E-11	20.00612768	IL10RA
209970_x_at	0.842064668	5.29055025	10.66080988	2.61E-11	19.4037611	CASP1
213160_at	0.837923438	4.780134911	9.958200804	1.33E-10	17.49430286	DOCK2
208581_x_at	0.832073607	11.39258043	11.39718017	5.20E-12	21.33426714	MT1X
201060_x_at	0.831027942	9.539631354	11.75300743	2.58E-12	22.24134383	STOM
201368_at	0.829508181	8.945879833	11.22185945	7.51E-12	20.88118494	ZFP36L2
213946_s_at	0.822819911	6.50695735	14.0092193	3.67E-14	27.6167075	OBSL1
226353_at	0.821476684	6.956875835	14.46445696	1.59E-14	28.62637521	SPPL2A
213256_at	0.82130515	6.296987245	11.59535036	3.49E-12	21.84150152	MARCHF3
213889_at	0.820573849	6.473983557	7.58408292	5.34E-08	10.58054321	PIGL
228425_at	0.820549098	6.54195844	8.002429559	1.79E-08	11.8455435	PAX8-AS1
201325_s_at	0.81826801	5.83949736	9.049176667	1.22E-09	14.92747828	EMP1
204780_s_at	0.81799428	6.828397236	9.916011906	1.46E-10	17.37755799	FAS
230925_at	0.817883515	7.437695025	8.50043652	4.90E-09	13.32765829	APBB1IP
204561_x_at	0.816560931	7.763050799	8.23826243	9.60E-09	12.55080912	APOC2//APOC4//APOC4-APOC2
218345_at	0.81470753	7.341954752	12.03394982	1.52E-12	22.94579308	TMEM176A
202672_s_at	0.81280607	7.227153581	7.24880557	1.30E-07	9.5552873	ATF3
219202_at	0.811586451	5.818198635	11.64194082	3.17E-12	21.96000207	RHBDF2
226621_at	0.809582089	7.103023626	8.771333032	2.45E-09	14.12198734	FGG//OSMR
202481_at	0.806817171	7.595083318	15.52044312	3.43E-15	30.87853958	DHRS3
225612_s_at	0.803828517	5.668298735	8.493600347	4.97E-09	13.30750148	B3GNT5
217478_s_at	0.800214597	6.043154328	8.357972256	7.02E-09	12.90648532	HLA-DMA
221581_s_at	0.799923601	6.194136951	8.783558162	2.37E-09	14.1576276	LAT2
234989_at	0.79988935	9.831367722	6.36986585	1.51E-06	6.832387974	NEAT1//MIR612
223344_s_at	0.798112036	6.072344555	11.18183385	8.16E-12	20.77717443	MS4A7
1553292_s_at	0.793695547	7.779281422	8.107840093	1.36E-08	12.16151161	RSKR
201028_s_at	0.788533897	7.659084287	9.828959839	1.79E-10	17.13592503	CD99
213620_s_at	0.787508728	8.112842043	10.20851934	7.54E-11	18.18212867	PRR29//ICAM2
224895_at	0.787285256	7.505770515	8.744555089	2.61E-09	14.0438578	YAP1
235927_at	0.783765488	7.510423702	10.43907524	4.39E-11	18.80827141	XPO1
209283_at	0.783749343	12.10305633	8.30131264	8.08E-09	12.73834007	CRYAB
200971_s_at	0.781956349	9.232307207	15.93976733	1.90E-15	31.7394423	SERP1
212977_at	0.780997178	6.900589804	8.003134685	1.79E-08	11.84766098	ACKR3
210845_s_at	0.777935775	6.119502067	14.10339446	3.11E-14	27.82755107	PLAUR
223640_at	0.77524997	5.977430605	11.51695341	4.07E-12	21.64145734	HCST
211742_s_at	0.773561999	5.90480418	6.94401981	2.99E-07	8.615864509	EVI2B
202430_s_at	0.773202428	6.280091549	9.830108288	1.79E-10	17.13911932	PLSCR1
204990_s_at	0.772871166	7.157388384	12.19050574	1.09E-12	23.33389819	ITGB4
225415_at	0.772132128	6.959967785	8.836656491	2.08E-09	14.31221632	DTX3L
215867_x_at	0.772035857	8.353545123	7.958326297	2.00E-08	11.71300008	CA12
214574_x_at	0.768999903	6.329967722	10.5171301	3.65E-11	19.01864464	LST1
235888_at	0.768745238	5.857050273	6.145957433	2.81E-06	6.134082783	GUSBP1//GUSBP4
202748_at	0.768328971	6.127261348	8.165529312	1.17E-08	12.33393534	GBP2
201422_at	0.768213468	6.752206946	9.858115182	1.67E-10	17.2169637	IFI30//PIK3R2
233540_s_at	0.765047156	6.935717817	10.37763951	5.13E-11	18.64211768	CDK5RAP2
219358_s_at	0.761815798	6.538543813	12.86042064	2.79E-13	24.95918255	ADAP2
208966_x_at	0.759394153	7.124248737	8.097237832	1.39E-08	12.1297844	IFI16
208579_x_at	0.759378793	6.62750768	8.51412002	4.74E-09	13.36798853	H2BS1
238432_at	0.759237967	6.1553745	13.10854704	1.74E-13	25.54681638	DLGAP1-AS1
200701_at	0.757556199	9.282061538	12.61483467	4.59E-13	24.36998016	NPC2
207655_s_at	0.755566491	5.132138224	5.771904241	7.98E-06	4.967410416	BLNK
201726_at	0.751476508	8.185906084	11.69493488	2.88E-12	22.09444284	ELAVL1
202291_s_at	0.749820635	7.323812816	6.447505391	1.21E-06	7.074295384	MGP
226325_at	0.748906878	6.587445932	11.96360571	1.75E-12	22.7703741	ADSS1
209040_s_at	0.747672732	6.637381315	10.60513457	2.98E-11	19.25485753	PSMB8
209182_s_at	0.745622924	6.113657212	8.662304892	3.22E-09	13.80333939	DEPP1
217967_s_at	0.743967028	5.609382835	8.946774655	1.59E-09	14.63171283	NIBAN1
38487_at	0.743631846	7.255695971	9.6582615	2.71E-10	16.6592184	STAB1
1554479_a_at	0.743201171	6.939620552	9.683916557	2.56E-10	16.73110885	CARD8
227889_at	0.742917891	6.292025182	6.257935561	2.07E-06	6.483401327	LPCAT2
211653_x_at	0.742342788	8.029908635	9.53535787	3.63E-10	16.31362727	AKR1C2
223423_at	0.740607889	5.231787905	7.249217077	1.30E-07	9.556551218	GPR160
1554014_at	0.737514729	5.491158886	13.2895497	1.32E-13	25.97067867	CHD2
224793_s_at	0.737144585	7.434494708	10.91081975	1.49E-11	20.06730546	TGFBR1
213900_at	0.735370832	7.333249159	11.46077934	4.56E-12	21.49762017	FAM189A2
226047_at	0.733717821	9.812436634	8.469812088	5.27E-09	13.23731843	IRAG1
216594_x_at	0.730686659	8.09629838	10.23023772	7.17E-11	18.24141373	AKR1C1
201172_x_at	0.728767906	9.678138452	15.29473941	4.03E-15	30.40743484	ATP6V0E1
202619_s_at	0.727392756	6.345689827	9.97650466	1.28E-10	17.54487994	PLOD2
214022_s_at	0.718652135	9.779454585	7.257853397	1.27E-07	9.583074165	IFITM1
226223_at	0.714840616	6.768742425	8.586514448	3.88E-09	13.58099802	PAWR
200665_s_at	0.711798227	10.22967465	7.727484714	3.66E-08	11.01606346	SPARC
228834_at	0.709566272	7.370185801	7.929378807	2.17E-08	11.62589582	TOB1
201042_at	0.708691478	7.728631499	6.707926251	5.81E-07	7.884250638	TGM2
205159_at	0.708210785	4.709734273	11.46828432	4.50E-12	21.51686125	CSF2RB
200872_at	0.705218325	8.533498579	9.932325696	1.41E-10	17.42272932	S100A10
209355_s_at	0.703380314	9.339521159	5.765367069	8.13E-06	4.947042085	PLPP3
225373_at	0.70078109	7.948522459	10.06216759	1.04E-10	17.78099311	VSIR
207797_s_at	0.694399508	6.482862115	11.75570996	2.58E-12	22.24816942	LRP2BP
208146_s_at	0.693968882	5.81225972	7.544551864	5.92E-08	10.4601556	CPVL
203126_at	0.692964925	5.773714267	10.55502763	3.35E-11	19.12049233	IMPA2
207157_s_at	0.691892337	9.423377508	11.27669587	6.74E-12	21.02333724	GNG5
201412_at	0.690343644	8.158843225	12.21376508	1.05E-12	23.39128832	LRP10
204018_x_at	-0.695437339	11.42199605	-7.137425812	1.75E-07	9.212730924	HBA1//HBA2
219042_at	-0.699770639	7.848606154	-9.316421657	6.27E-10	15.69315513	LZTS1
235780_at	-0.700299174	7.172434878	-8.267748706	8.84E-09	12.6385653	PRKACB
237939_at	-0.712313546	7.084567296	-8.727095123	2.72E-09	13.99286864	EPHA5
206115_at	-0.713569296	9.926112655	-8.611924052	3.65E-09	13.65561614	EGR3
205454_at	-0.714813065	11.37454775	-12.71319086	3.75E-13	24.60686515	HPCA
230882_at	-0.741839334	7.296917472	-8.712356209	2.84E-09	13.9497974	DLX6-AS1
239174_at	-0.752381734	5.51474891	-4.080046901	0.000820844	-0.165796212	LOC100505912
239913_at	-0.796434068	5.882450766	-5.690332869	1.00E-05	4.713349499	SLC10A4
204239_s_at	-0.847803369	10.47576847	-8.036293388	1.64E-08	11.94717758	NNAT
207703_at	-0.921887149	5.771819983	-5.187282313	4.10E-05	3.154255249	NLGN4Y
207308_at	-0.96985266	6.863471114	-8.3304375	7.50E-09	12.82481711	SLCO1A2
228653_at	-0.97089818	6.626882794	-13.42810717	1.07E-13	26.29243447	SAMD5
234973_at	-0.971290318	6.873595593	-12.49146336	5.93E-13	24.07111522	SLC38A5
229781_at	-1.017161685	8.921690488	-7.844237165	2.69E-08	11.36921048	LOC100506725
239575_at	-1.212448003	9.943074124	-9.704618606	2.45E-10	16.78905721	OPALIN
204409_s_at	-1.24278064	4.839544081	-5.226549092	3.66E-05	3.275288271	EIF1AY
206700_s_at	-1.319052982	6.469529621	-5.753602372	8.41E-06	4.91038916	KDM5D
201909_at	-1.34481826	8.225946889	-4.606686707	0.000202804	1.386215487	RPS4Y1
228492_at	-1.411183226	5.747657922	-6.078514125	3.37E-06	5.923650992	USP9Y
205000_at	-1.595727705	6.131787482	-4.543728928	0.000240937	1.19758693	DDX3Y
