# Supplementary material for: Bioinformatics analysis of long non-coding RNA-associated competing endogenous RNA network in schizophrenia
Source: Sci Rep. 2021 Dec 24;11:24413. doi: 10.1038/s41598-021-03993-3 (PMC8709859; doi:10.1038/s41598-021-03993-3)
Supplement: Supplementary file 6 — Supplementary Table 5. [file 41598_2021_3993_MOESM6_ESM.txt]

Table S5 Differentially expressed genes in lymphoblasts with |log2 fold change | > 0.69 and adjusted P value < 0.001
PROBEID	logFC	AveExpr	t	adj.P.Val	B	SYMBOL
213831_at	2.979400784	10.91752008	5.548881765	1.77E-05	4.648850761	HLA-DQA1
224588_at	2.57063797	8.347539806	6.229187482	2.75E-06	6.833445647	XIST
212698_s_at	1.704764456	8.123264029	7.011575071	3.39E-07	9.348159155	SEPTIN10
219759_at	1.498926133	9.054174777	5.253085451	3.96E-05	3.707686214	ERAP2
204992_s_at	1.43822137	7.264304233	7.557624121	8.31E-08	11.08680989	PFN2
202436_s_at	1.317108808	8.409178443	5.364156384	2.92E-05	4.060137293	CYP1B1
221491_x_at	1.244135444	8.727119282	7.263316336	1.72E-07	10.15215223	HLA-DRB1//HLA-DQB1//HLA-DRB3//HLA-DRB4//HLA-DRB5//HLA-DRB6
217963_s_at	1.22364906	8.027232919	7.305180821	1.56E-07	10.28547854	BEX3
202315_s_at	1.223231008	6.986498289	8.24616345	1.39E-08	13.2449313	BCR
201387_s_at	1.194142173	9.14106377	4.753666603	0.000151458	2.142419376	UCHL1
203476_at	1.18652137	6.527919287	5.23459125	4.17E-05	3.649127488	TPBG
201012_at	1.128332385	6.776388853	7.409783922	1.19E-07	10.61808566	ANXA1
226003_at	1.023708798	8.344745337	6.329735247	2.10E-06	7.157239101	KIF21A
217901_at	0.95913556	8.563681883	6.583798735	1.05E-06	7.975067783	DSG2
204141_at	0.861023215	10.47049903	7.273669519	1.68E-07	10.18513491	TUBB2A
206760_s_at	0.857125481	10.60364275	7.085691657	2.79E-07	9.585245396	FCER2
223253_at	0.835099206	7.90535599	5.250994012	3.98E-05	3.701062125	EPDR1
227189_at	0.826442914	9.759170221	10.36857859	7.63E-11	19.55863633	CPNE5
204115_at	0.795171577	6.835120391	6.7630532	6.53E-07	8.551269044	GNG11
206167_s_at	0.790345096	6.80383576	5.755861614	1.00E-05	5.311449782	ARHGAP6
213103_at	0.783065723	6.308498626	7.761706667	4.83E-08	11.73097669	STARD13
226609_at	0.781816952	6.880276078	15.17289271	5.57E-15	31.66033727	DCBLD1
209030_s_at	0.778745399	7.16953078	4.640631436	0.000204668	1.79376601	CADM1
207761_s_at	0.744021861	9.213995809	4.11986883	0.00080146	0.224186317	METTL7A
214805_at	0.74214516	9.434970113	10.89664257	2.50E-11	21.0383529	EIF4A1//SNORA67//SNORA48//SNORD10
224818_at	0.738490578	7.367932595	7.279355233	1.66E-07	10.2032452	SORT1
226625_at	0.717089402	6.527173129	4.402287952	0.000384561	1.067244319	TGFBR3
227492_at	0.71612765	7.475643596	6.611178228	9.70E-07	8.063135424	OCLN
1552309_a_at	0.709698543	6.850343927	7.481095718	1.01E-07	10.84438521	NEXN
223948_s_at	0.702923479	6.130818894	4.101931656	0.000838069	0.171380396	TMPRSS3
204342_at	0.69907491	7.435024914	6.598627086	1.00E-06	8.022766224	SLC25A24
1558678_s_at	0.69741386	10.56072053	7.928782488	3.14E-08	12.25563266	MALAT1
229770_at	0.694299966	6.758194114	4.228962307	0.000607974	0.547324826	GLT1D1
218251_at	-0.69219284	8.895378653	-11.18171744	1.61E-11	21.82141469	MID1IP1
212458_at	-0.695298508	6.675428231	-6.023411646	4.92E-06	6.171050115	SPRED2
219312_s_at	-0.696043215	5.766521639	-6.004630122	5.18E-06	6.110630233	ZBTB10
204148_s_at	-0.696800217	6.488568838	-5.162135596	5.05E-05	3.420087761	POMZP3//ZP3
239186_at	-0.700672431	6.39622729	-12.58779062	8.42E-13	25.52270086	SERPINB9P1
201417_at	-0.701450369	9.852361371	-11.13916312	1.69E-11	21.7052266	SOX4
203542_s_at	-0.701763092	6.260384771	-7.012382436	3.39E-07	9.350743336	KLF9
200923_at	-0.705658722	7.797159376	-4.276475601	0.00053639	0.689080663	LGALS3BP
227196_at	-0.709274553	6.676595103	-9.145634321	1.45E-09	15.98901858	RHPN2
212268_at	-0.715766467	9.028746791	-7.051616012	3.07E-07	9.476279722	SERPINB1
228855_at	-0.719605915	7.060998817	-6.621818479	9.41E-07	8.097355398	NUDT7
219888_at	-0.72120683	6.680799645	-9.611395389	4.65E-10	17.37150717	SPAG4
218816_at	-0.721841139	6.238904615	-4.103379499	0.000834839	0.175639259	LRRC1
244552_at	-0.724779796	6.919334751	-7.606248335	7.28E-08	11.24060059	ZNF788P
227860_at	-0.726222739	7.967851201	-5.580725524	1.63E-05	4.750610838	CPXM1
205942_s_at	-0.73076586	7.571543683	-5.37231488	2.85E-05	4.08607468	ACSM3
219584_at	-0.735411707	8.893510352	-4.633741584	0.000208564	1.772594529	PLA1A
229390_at	-0.744609399	7.849795427	-5.637920051	1.39E-05	4.933557992	CALHM6
36711_at	-0.74609501	8.341569349	-4.789099145	0.000137771	2.252198005	MAFF
216557_x_at	-0.75124115	11.13249268	-4.181750096	0.000686319	0.407071749	IGHA1//IGHD//IGHG1//IGHG3//IGHM//IGHV4-31
1552736_a_at	-0.752026598	6.413807172	-5.233338208	4.17E-05	3.645161329	NETO1
204588_s_at	-0.760757458	8.9859807	-8.160057487	1.74E-08	12.97752922	SLC7A7
223059_s_at	-0.763161809	10.79489346	-16.49923574	4.34E-16	34.50237076	FAM107B
224499_s_at	-0.789208301	9.789671004	-5.206757593	4.50E-05	3.56106981	AICDA
209732_at	-0.800771419	8.989879056	-8.569686885	6.02E-09	14.24258475	CLEC2B
1568593_a_at	-0.804904715	6.868093592	-5.829135152	8.33E-06	5.546589518	NUDT16L2P
220603_s_at	-0.811438393	7.737996959	-13.08445458	3.64E-13	26.76720901	MCTP2
212183_at	-0.81513171	9.124308479	-9.895214583	2.26E-10	18.20022946	NUDT4//NUDT4B
211637_x_at	-0.816865756	11.55418358	-4.772421266	0.000144029	2.200497935	IGH//IGHA1//IGHA2//IGHD//IGHG1//IGHG3//IGHG4//IGHM//IGHV4-31//IGHV3-23
209651_at	-0.818918086	5.397417475	-5.18342064	4.78E-05	3.487307692	TGFB1I1
204348_s_at	-0.824925291	9.251515766	-6.799646001	5.97E-07	8.668766458	AK4
217127_at	-0.825855645	8.410521351	-4.714121584	0.000168202	2.020168677	CTH
217504_at	-0.831065008	6.846578201	-7.398495195	1.22E-07	10.582228	ABCA6
206761_at	-0.835031963	5.898906314	-5.376347142	2.82E-05	4.098896332	CD96
231310_at	-0.835637375	6.230192802	-5.357460227	2.97E-05	4.038853725	TRIM71
228152_s_at	-0.846958581	7.908444509	-5.91803457	6.55E-06	5.832180603	DDX60L
202912_at	-0.8503782	6.426826756	-4.462038762	0.000327137	1.248190613	ADM
203892_at	-0.859329752	7.101125458	-8.688147144	4.68E-09	14.60497686	WFDC2
214916_x_at	-0.861091321	12.74998533	-4.376404515	0.000411888	0.989123415	IGK//IGHA1//IGHA2//IGHG1//IGHG3//IGHM//IGHV4-31//IGHV3-23
221530_s_at	-0.868226478	6.568755523	-5.019079416	7.38E-05	2.969806095	BHLHE41
217198_x_at	-0.869560824	6.871249553	-9.606468488	4.65E-10	17.35702822	IGH//IGHA2//IGHD//IGHG1
204897_at	-0.871306515	7.043695541	-8.238865934	1.41E-08	13.22229856	PTGER4
223062_s_at	-0.873978458	10.85204492	-6.324589041	2.13E-06	7.140666883	PSAT1
227915_at	-0.875284197	8.042458039	-5.184242551	4.77E-05	3.489904445	ASB2
229116_at	-0.877736783	5.96538896	-6.053148995	4.50E-06	6.266731684	CNKSR2
207030_s_at	-0.882412278	6.034985678	-6.168673646	3.27E-06	6.638593181	CSRP2
1552390_a_at	-0.903363225	7.85940319	-4.806645106	0.000131954	2.306641895	ERICH5
205554_s_at	-0.903371883	6.278062011	-10.03211085	1.63E-10	18.59615558	DNASE1L3
209995_s_at	-0.907057279	11.60130827	-6.607392115	9.80E-07	8.050958269	TCL1A
220132_s_at	-0.908558249	11.17878372	-9.5125933	5.81E-10	17.08055212	CLEC2D
201123_s_at	-0.913929906	11.90890079	-4.272320979	0.000541662	0.676661504	EIF5A
228293_at	-0.918866807	5.582354191	-6.101613369	3.95E-06	6.422707299	DEPDC7
227481_at	-0.922703465	6.269803002	-6.307489002	2.24E-06	7.085599506	CNKSR3
202600_s_at	-0.924723811	7.449814346	-6.236827166	2.70E-06	6.858046922	NRIP1
228739_at	-0.926716816	8.074975514	-5.004524819	7.66E-05	2.924150218	CYS1
205159_at	-0.941597231	7.325933462	-6.692643318	7.92E-07	8.325055733	CSF2RB
215379_x_at	-0.944546258	13.98912039	-4.542922804	0.00026569	1.494432088	IGLV@//IGLV1-44
215121_x_at	-0.946838497	14.30615596	-4.52305279	0.000279358	1.43380626	IGLC1//IGLV1-44//CYAT1
235278_at	-0.955754677	9.897781904	-6.243406977	2.65E-06	6.879235415	MACROD2
226022_at	-0.964141784	7.236410446	-5.967410963	5.71E-06	5.990924099	SASH1
225600_at	-0.970999571	7.125139432	-12.19799304	1.51E-12	24.52321758	TRIQK
204984_at	-0.976245694	5.680886638	-6.248079035	2.63E-06	6.894280615	GPC4
203305_at	-0.987692302	8.481761408	-6.552952336	1.13E-06	7.875828041	F13A1
219836_at	-0.990232031	6.551176092	-5.183633804	4.78E-05	3.487981155	ZBED2
212314_at	-0.991650046	10.21814563	-6.190921256	3.08E-06	6.710226276	SEL1L3
203939_at	-0.996623614	6.90935963	-6.198708503	3.01E-06	6.735300787	NT5E
225792_at	-0.998817574	8.198463052	-6.099242729	3.97E-06	6.415076743	HOOK1
33767_at	-1.021514142	6.548973329	-6.276837638	2.44E-06	6.986891934	NEFH
211908_x_at	-1.023865782	10.38467328	-4.599250402	0.000229386	1.666752489	IGK
203574_at	-1.029085673	6.885047378	-7.782817588	4.64E-08	11.79740862	NFIL3
218532_s_at	-1.039797286	5.872073585	-5.032090655	7.14E-05	3.010646135	RETREG1
219670_at	-1.045663083	5.955518937	-8.595737139	5.72E-09	14.32241435	BEND5
206700_s_at	-1.067392373	6.647205176	-4.37632212	0.000411888	0.988874989	KDM5D
210587_at	-1.08085665	4.461770704	-4.047581516	0.000962048	0.011958971	INHBE
230425_at	-1.083776797	7.618233328	-5.327501655	3.23E-05	3.943684857	EPHB1
217281_x_at	-1.084796286	11.18816105	-4.624883415	0.000213705	1.745388703	IGH//IGHA1//IGHA2//IGHG1//IGHG2//IGHG3//IGHM//IGHV4-31
209138_x_at	-1.087387385	14.26338035	-4.577483028	0.000242361	1.600081419	IGLC1
209374_s_at	-1.094860205	13.96430643	-4.894450069	0.000104202	2.579879718	IGHM
217227_x_at	-1.097260818	9.523295477	-4.197841802	0.000658206	0.45480641	IGLV1-44
229147_at	-1.110689271	8.356299159	-7.567116241	8.12E-08	11.11684684	RASSF6
203038_at	-1.122748718	6.862939065	-4.171647634	0.000703405	0.377140537	PTPRK
214953_s_at	-1.136191353	8.402160548	-6.925730831	4.24E-07	9.073208099	APP
214677_x_at	-1.144581281	14.27085563	-4.69784659	0.000175512	1.969940357	IGLJ3//IGLC1
215176_x_at	-1.144752856	13.27771881	-6.676709652	8.27E-07	8.273841914	IGKC//IGK
238332_at	-1.145040036	6.396182789	-5.722162044	1.10E-05	5.203394568	ANKRD29
217235_x_at	-1.15115667	11.85041937	-5.27855686	3.70E-05	3.788398584	IGLV@//IGLL5
215621_s_at	-1.180414267	9.31895178	-8.47464108	7.83E-09	13.95067661	IGK//IGHD
207651_at	-1.18427199	5.997906193	-5.625606981	1.43E-05	4.894154085	GPR171
236981_at	-1.195921642	6.360517755	-11.17040554	1.61E-11	21.79055334	C17orf99
203325_s_at	-1.208130496	7.322653046	-6.791233075	6.05E-07	8.641757418	COL5A1
214973_x_at	-1.223270154	10.51263973	-4.245710982	0.000582391	0.597225829	IGHD
202859_x_at	-1.233141461	6.618762867	-7.151238101	2.35E-07	9.794663855	CXCL8
44790_s_at	-1.244291523	9.12298637	-4.642029966	0.000203914	1.798064642	RUBCNL
216510_x_at	-1.247174112	11.13578899	-5.273792223	3.74E-05	3.773295337	IGHA1//IGHG1//IGHM//IGHV4-31//IGHV3-23
206545_at	-1.267041914	5.265623703	-6.98860504	3.62E-07	9.274623727	CD28
217028_at	-1.297680808	8.976517497	-8.619683729	5.51E-09	14.39572956	CXCR4
1559280_a_at	-1.298115514	7.41452369	-5.154628127	5.14E-05	3.396391692	APELA
216984_x_at	-1.303674764	12.37844831	-5.926521652	6.41E-06	5.859460714	IGLJ3//IGLC1//IGLV@//CKAP2//IGLV1-44
228636_at	-1.304105275	8.836355776	-6.554445894	1.12E-06	7.880633624	BHLHE22
231897_at	-1.322186161	7.154451193	-7.340483408	1.43E-07	10.39781557	PTGR1
205001_s_at	-1.365560586	6.674397743	-6.158298875	3.38E-06	6.605190105	DDX3Y
221045_s_at	-1.370608756	6.248497542	-7.996693353	2.65E-08	12.46814819	PER3
224837_at	-1.372398093	7.354275496	-7.35482963	1.39E-07	10.44344248	FOXP1
213674_x_at	-1.393579174	10.11168574	-8.345917045	1.11E-08	13.55374913	IGHG1//IGHD
228496_s_at	-1.402531545	8.023032094	-6.410126872	1.67E-06	7.416104265	CRIM1
223939_at	-1.408227323	7.164813835	-5.023667498	7.29E-05	2.984204566	SUCNR1
203408_s_at	-1.458797014	5.222803844	-8.64041618	5.23E-09	14.4591516	SATB1
230896_at	-1.480085549	8.680762525	-6.258153191	2.55E-06	6.926722183	BEND4
228492_at	-1.493868344	5.253123714	-6.525432333	1.21E-06	7.787273327	USP9Y
214777_at	-1.507640489	11.41951005	-4.685859589	0.000180808	1.932977945	IGKC
217148_x_at	-1.530504398	12.68124403	-5.292863662	3.55E-05	3.833763715	IGLC1//IGLV@//IGLJ3
201540_at	-1.605592999	6.174618345	-6.973063909	3.78E-07	9.224855946	FHL1
209487_at	-1.64645038	6.863262788	-6.65931728	8.58E-07	8.217930952	RBPMS
236694_at	-1.710161897	6.180204322	-6.378438895	1.82E-06	7.314072584	TXLNGY
201215_at	-1.807464019	6.310382264	-6.920734695	4.30E-07	9.057195121	PLS3
211430_s_at	-1.913179282	12.92485601	-4.890854517	0.000105038	2.568665895	IGHG3//IGHG1//IGHG2//IGHM//IGHV4-31//MIR8071-1//MIR8071-2
234764_x_at	-2.121717549	10.86029107	-6.114704158	3.82E-06	6.464845232	IGLV1-44//IGLC1//IGLV@//CKAP2//IGLJ3
201909_at	-2.278656475	9.086850919	-5.822652273	8.49E-06	5.525775598	RPS4Y1
204409_s_at	-2.392604468	6.357792914	-5.930438465	6.35E-06	5.872051375	EIF1AY
